# Supplementary material for: Psychometric properties of the Chinese version of the Athletic Identity Measurement Scale Plus: A confirmatory study on Chinese adolescents
Source: PLoS One. 2026 Apr 13;21(4):e0345181. doi: 10.1371/journal.pone.0345181 (PMC13075664; doi:10.1371/journal.pone.0345181)
Supplement: S2 File — The raw data underlying the findings described in this manuscript. (XLSX) [file pone.0345181.s002.xlsx]

## Sheet: data
AIMSP1	AIMSP2	AIMSP3	AIMSP4	AIMSP5	AIMSP6	AIMSP7	AIMSP8	AIMSP9	AIMSP10	AIMSP11	AIMSP12	AIMSP13	AIMSP14	AIMSP15	AIMSP16	AIMSP17	AIMSP18	AIMSP19	AIMSP20	AIMSP21	AIMSP22
8	8	8	11	10	10	9	10	9	9	7	10	7	8	8	9	11	9	7	10	7	9
6	7	8	7	8	9	9	7	8	8	7	8	6	8	7	8	8	10	7	8	6	7
7	7	8	10	11	11	11	11	10	8	7	10	6	8	7	8	11	11	7	11	6	8
7	6	8	7	7	10	8	8	9	8	8	9	7	8	7	8	7	8	7	8	7	7
6	7	8	7	8	3	7	7	7	7	7	8	8	8	6	7	8	8	7	8	7	7
9	9	4	7	8	11	9	7	9	9	6	9	8	4	8	9	8	9	5	8	8	9
6	7	5	5	4	9	5	5	5	4	5	5	6	5	3	4	4	5	4	4	6	4
5	5	8	7	8	7	7	7	7	5	7	8	5	8	4	5	7	7	7	8	4	5
10	9	7	11	11	11	11	11	11	10	8	11	8	7	8	9	10	10	8	11	8	11
8	7	5	4	5	7	10	4	10	7	5	11	8	5	6	7	5	10	4	5	8	8
5	4	7	8	7	10	9	8	10	5	8	8	5	7	4	5	7	9	8	7	5	6
6	6	4	7	8	8	7	7	8	6	6	7	7	4	5	6	7	6	5	8	7	6
4	4	5	5	4	5	6	5	6	4	5	4	5	5	4	3	4	4	4	4	5	5
2	1	2	2	1	10	1	2	3	2	2	2	2	2	1	2	2	3	1	1	2	2
5	5	7	7	8	1	8	7	6	5	8	8	4	7	4	5	7	8	8	8	4	5
9	8	4	7	8	4	9	7	8	5	4	8	9	4	4	5	7	9	3	8	9	4
7	7	7	9	8	8	11	9	11	7	8	11	6	7	6	7	9	11	8	8	6	7
1	2	2	2	1	5	3	2	4	1	1	2	1	1	1	2	2	3	2	2	1	2
7	6	4	7	8	5	8	7	9	7	6	7	7	4	6	7	7	8	5	8	7	8
6	7	5	5	4	1	10	5	10	7	5	11	6	5	6	7	5	11	4	5	6	7
5	4	8	10	10	11	11	11	11	6	7	10	5	8	5	6	11	10	7	11	5	6
2	1	2	2	1	6	2	2	1	2	2	2	2	1	2	1	2	1	1	1	2	1
4	5	8	7	8	3	8	7	9	5	7	8	4	8	4	5	7	7	7	8	4	5
7	7	4	6	5	6	7	6	9	6	6	7	6	4	5	6	6	8	5	5	6	7
6	6	7	9	8	7	9	9	9	6	8	10	6	7	5	6	9	8	8	8	7	6
6	7	8	7	8	1	6	7	6	6	7	6	6	8	5	6	7	5	7	8	6	7
8	8	8	3	3	2	11	4	11	7	7	11	7	8	6	7	3	11	7	4	7	8
7	6	4	5	4	2	4	5	5	3	4	3	7	4	4	3	4	4	3	4	7	8
5	5	4	9	8	3	11	9	10	6	6	10	4	4	5	6	9	10	5	8	4	6
1	2	2	2	1	10	1	2	3	1	1	1	1	2	1	2	2	1	1	1	2	1
7	7	4	7	8	8	8	7	10	6	6	10	6	4	5	6	8	8	5	8	6	7
2	2	2	1	2	2	4	1	4	1	2	2	1	2	2	2	2	4	1	2	2	2
6	6	7	7	8	11	8	7	7	7	8	6	7	7	6	7	7	8	8	8	7	7
6	7	8	7	8	11	11	7	11	6	7	10	6	8	5	6	8	11	7	8	6	6
7	6	7	7	8	4	7	7	7	6	8	6	7	7	5	6	7	5	8	8	7	7
5	4	4	4	5	2	3	5	3	3	4	4	5	3	4	3	4	2	3	5	5	6
2	1	5	4	3	11	2	4	4	4	5	3	2	5	3	3	3	3	4	3	2	4
4	4	8	7	8	7	8	7	6	5	7	8	5	8	4	5	8	8	7	8	4	4
1	1	2	2	1	2	3	2	3	2	1	1	2	2	1	2	1	2	1	1	2	2
5	5	8	7	8	5	7	7	6	4	7	6	4	8	3	4	7	6	7	8	4	5
4	4	4	5	4	3	6	5	6	5	3	5	5	3	4	5	4	7	3	4	5	5
8	7	2	3	4	6	11	4	9	7	2	11	8	2	6	7	3	11	1	4	8	8
6	6	3	4	4	11	10	5	9	7	4	11	7	3	6	7	4	11	4	5	7	7
8	8	2	3	4	2	3	3	3	3	2	3	7	2	4	3	3	4	1	5	7	9
2	2	2	1	2	6	1	1	1	1	2	1	1	2	2	1	2	2	1	2	2	1
11	10	4	7	8	5	8	7	9	5	6	8	9	4	4	5	7	9	5	8	9	4
7	7	8	6	5	9	6	6	7	7	7	7	6	8	6	7	6	8	7	5	6	8
6	7	8	7	8	11	6	7	5	6	7	7	6	8	5	6	7	6	7	8	6	6
5	4	2	4	3	9	2	4	4	4	2	3	5	2	3	4	3	3	1	3	5	4
5	5	7	5	6	7	6	5	6	4	7	6	4	8	3	3	6	7	7	6	4	5
2	2	1	2	1	2	1	2	3	2	2	1	1	1	2	1	2	2	2	1	2	1
7	6	7	10	10	11	11	9	10	6	8	10	7	7	5	6	10	10	8	11	7	7
5	4	7	9	9	10	10	8	8	6	8	10	5	7	5	6	9	8	8	8	5	6
4	5	8	7	8	8	9	7	7	5	7	8	4	8	4	5	7	9	7	8	4	5
6	6	8	11	11	11	10	10	11	6	7	10	7	8	5	6	11	10	7	10	7	7
10	8	7	6	5	7	6	6	6	4	7	6	9	7	3	4	6	8	6	5	9	4
7	7	7	10	9	10	11	11	10	7	8	11	6	7	6	7	10	10	8	9	6	7
6	7	4	11	11	10	11	10	11	6	6	10	6	4	5	6	10	11	5	11	6	6
2	1	2	2	1	2	3	2	1	1	1	1	2	2	1	2	1	3	1	1	2	2
11	9	5	7	8	10	9	7	9	5	5	8	10	5	4	5	7	10	4	8	9	4
6	6	7	9	8	10	11	9	10	6	8	10	7	7	5	6	9	10	8	8	7	7
5	5	5	11	11	11	11	11	10	6	5	10	4	5	5	6	11	11	4	11	4	6
5	4	8	7	8	8	9	7	9	5	7	8	5	8	4	5	7	9	7	8	5	5
7	6	7	11	11	10	11	11	10	6	8	10	7	7	5	6	10	11	8	10	7	7
9	9	8	7	8	6	6	7	8	5	7	8	8	8	4	5	7	7	7	8	8	4
8	7	2	1	1	3	11	1	11	7	1	11	8	2	6	7	1	11	1	1	8	8
7	7	8	9	8	3	8	9	8	8	7	9	6	8	7	8	9	8	7	8	6	8
6	7	7	11	11	10	11	11	11	7	8	11	6	7	6	7	10	11	8	10	6	7
8	8	4	11	11	11	11	10	11	7	6	11	7	4	6	7	11	11	5	10	7	8
7	6	8	11	11	11	11	11	11	7	7	11	7	8	6	7	10	11	7	10	7	7
7	7	1	1	1	10	11	1	11	7	2	11	6	1	6	7	1	11	1	1	6	8
4	4	8	7	8	1	8	7	10	5	7	8	5	8	4	5	8	10	7	8	5	5
11	8	8	7	8	7	7	7	6	5	7	8	10	8	4	5	7	7	7	8	9	4
6	6	5	10	11	10	10	11	11	7	5	11	7	5	6	7	11	11	4	11	7	7
8	7	8	3	3	5	11	4	11	7	7	11	8	8	6	7	3	10	7	4	8	8
5	5	4	7	8	10	7	7	6	5	6	8	4	4	4	5	8	7	5	8	4	5
1	1	2	2	1	5	2	2	2	2	2	1	2	2	1	2	2	2	1	1	2	2
2	2	2	2	1	9	1	1	1	1	1	1	1	2	1	2	2	1	1	1	2	1
5	4	8	7	8	4	8	7	9	5	7	8	5	8	4	5	8	10	7	8	5	4
4	5	7	7	8	5	6	7	5	4	8	6	4	7	4	3	7	6	8	8	4	5
11	8	4	4	5	6	5	4	4	4	4	4	9	3	3	4	5	4	3	5	9	4
5	5	8	7	8	10	9	7	8	5	7	8	4	8	4	5	8	8	7	8	4	5
6	7	8	7	8	8	9	7	10	6	7	10	6	8	5	6	8	10	7	8	6	6
7	6	8	10	10	11	10	11	11	7	7	11	7	8	6	7	10	10	7	11	7	7
7	7	5	4	5	6	6	4	6	3	5	4	6	5	4	3	5	5	4	5	6	8
8	8	5	4	5	1	4	4	4	5	5	5	7	5	4	5	5	5	4	5	7	4
4	4	4	4	5	2	4	4	4	4	3	4	5	3	3	4	5	6	4	5	5	5
1	2	4	4	3	3	1	4	3	2	4	2	1	4	2	2	3	3	3	3	2	1
2	1	2	1	2	8	4	1	4	1	1	2	2	2	2	1	2	4	1	2	2	2
1	1	4	4	4	7	6	4	7	4	4	6	2	3	3	4	4	6	3	4	2	4
1	2	3	3	4	9	2	3	3	2	3	2	1	3	1	2	3	1	4	4	2	2
8	7	7	7	8	9	9	7	9	7	8	7	8	8	6	7	7	8	8	8	8	8
6	6	8	9	8	9	11	9	10	6	7	10	7	8	5	6	9	10	7	8	7	7
2	2	2	2	1	8	2	2	1	1	1	2	1	2	1	2	2	1	1	1	1	1
5	4	8	7	6	7	6	8	7	6	8	7	5	7	5	6	7	6	8	7	5	6
5	5	5	8	8	8	8	8	9	5	5	8	4	5	4	5	8	8	4	8	4	5
11	9	5	8	7	5	8	8	9	5	5	8	8	5	4	5	7	7	4	7	8	4
9	8	7	7	8	10	11	7	10	9	8	9	9	7	8	9	7	9	8	8	9	9
7	6	8	10	10	9	10	10	10	6	7	10	7	8	5	6	11	10	7	10	7	7
7	7	7	7	8	11	10	7	10	8	8	8	6	7	7	8	8	9	8	8	6	7
6	7	8	11	11	10	11	11	11	6	7	10	6	8	5	6	10	10	7	11	6	6
6	6	5	11	11	10	10	11	11	6	5	10	7	5	5	6	11	11	4	11	7	7
1	1	1	2	2	2	1	1	1	2	1	1	2	1	1	2	2	2	2	1	2	1
9	9	7	3	4	10	2	3	4	3	8	3	8	7	4	3	3	2	8	4	8	10
4	5	5	6	5	4	7	6	6	4	5	6	4	5	4	3	6	7	4	5	4	5
5	5	3	4	5	2	5	4	7	5	4	5	4	3	4	5	5	5	3	5	4	5
7	6	4	7	8	10	11	7	9	7	6	11	7	4	6	7	7	10	5	8	7	7
5	4	7	7	8	10	7	7	6	6	8	8	5	7	5	6	7	6	8	8	4	6
7	7	5	7	8	9	8	8	10	8	5	9	6	5	7	8	7	8	4	8	6	8
8	8	8	7	8	8	9	7	9	9	8	9	7	7	8	9	7	10	8	8	7	9
6	7	8	7	8	7	7	7	9	7	7	7	6	8	6	7	7	8	7	8	6	6
6	6	4	7	8	8	7	7	7	6	6	7	6	4	5	6	7	8	5	8	7	7
7	6	8	11	11	11	11	11	11	7	7	11	7	8	6	7	10	10	7	11	7	7
5	5	5	11	11	10	11	11	11	7	5	11	4	5	6	7	11	11	4	10	4	6
6	7	5	11	10	11	11	11	10	7	5	11	6	5	6	7	11	10	4	10	6	7
6	6	6	8	7	6	8	8	6	7	7	7	7	6	6	7	7	7	8	7	7	6
5	4	4	5	6	5	6	5	5	4	4	6	5	4	3	4	5	6	3	6	5	4
7	7	5	7	9	8	8	8	9	7	5	8	6	5	6	7	7	9	4	7	6	7
7	6	5	8	7	10	9	8	9	8	5	9	7	5	7	8	8	9	4	7	7	7
11	9	4	5	4	1	6	5	7	5	4	5	10	4	4	5	5	7	3	4	9	4
5	5	7	10	10	9	10	9	9	7	8	11	4	7	6	7	11	11	8	10	4	6
6	7	5	10	11	11	11	11	11	6	5	10	6	5	5	6	11	10	4	11	6	6
2	1	2	1	2	3	1	2	1	1	2	1	2	1	2	1	1	1	2	2	2	2
1	2	2	2	2	5	3	2	3	2	1	2	1	2	2	1	2	3	1	2	2	2
9	8	5	8	7	9	10	8	9	9	5	9	9	5	8	9	8	9	4	7	9	9
6	6	5	7	6	7	8	7	8	6	5	8	7	5	5	6	7	9	4	7	7	7
7	7	5	8	7	8	9	8	9	7	5	8	6	5	6	7	7	9	4	7	6	7
8	7	8	7	7	9	9	7	8	8	7	9	8	8	7	8	9	9	7	7	8	8
8	8	8	7	8	11	9	7	10	9	7	9	7	8	8	9	7	11	7	8	7	9
6	7	5	7	8	4	7	7	9	8	5	9	6	5	7	8	7	7	4	8	6	7
5	4	8	10	9	10	10	9	11	7	7	11	5	8	6	7	11	9	7	10	5	6
1	1	4	4	5	4	5	4	5	3	4	4	1	3	4	3	5	5	3	5	2	4
9	8	7	7	8	9	9	7	10	9	8	9	8	7	8	9	7	9	8	8	9	9
6	6	4	5	6	6	6	5	6	6	5	7	7	4	5	6	6	6	5	6	7	6
4	4	3	4	5	10	5	5	5	5	3	5	5	4	4	5	4	6	3	4	5	5
7	6	5	8	7	6	10	8	9	6	5	8	7	5	5	6	7	10	4	7	7	7
2	2	2	2	1	1	2	2	2	2	1	1	1	2	1	2	2	1	1	1	2	1
1	2	2	1	1	11	2	2	1	1	1	1	1	2	2	2	1	1	1	1	2	1
2	1	3	3	4	8	1	4	3	1	4	2	2	4	1	2	3	2	3	4	2	2
5	4	5	8	9	9	11	7	9	6	5	10	5	5	5	6	9	9	4	7	5	6
1	1	1	2	1	5	2	2	3	2	2	1	2	2	2	2	2	2	2	1	2	2
7	7	7	7	8	9	9	7	10	8	8	9	6	7	7	8	8	10	8	8	6	8
6	7	7	7	8	10	9	7	10	7	8	8	6	7	6	7	7	8	8	8	7	7
5	4	8	5	6	6	7	5	8	4	7	6	4	8	4	3	6	7	7	6	5	5
7	6	5	9	8	9	9	7	8	6	5	10	7	5	5	6	9	8	4	8	7	7
5	4	5	10	11	11	11	10	10	7	5	11	5	5	6	7	10	11	4	9	5	6
6	6	8	11	11	10	11	10	10	6	7	10	7	8	5	6	11	10	7	11	7	6
5	5	8	5	6	5	5	5	6	4	7	6	4	8	3	4	6	4	7	6	4	4
2	1	2	1	1	10	1	2	1	1	1	1	1	2	1	2	1	1	1	2	2	1
4	5	5	4	5	7	7	5	6	5	5	5	4	5	4	5	4	6	4	5	4	4
3	4	5	5	4	2	2	5	3	4	5	4	3	5	4	3	5	2	4	4	3	4
6	7	4	7	8	2	11	7	10	7	6	11	6	4	6	7	8	9	5	8	6	7
1	2	2	1	2	1	1	1	1	2	2	1	1	2	1	2	2	2	1	2	1	1
8	7	8	7	8	1	9	7	8	9	7	9	8	8	8	9	7	9	7	8	8	9
7	7	7	7	8	8	10	7	8	6	8	10	6	7	5	6	8	9	8	8	6	7
5	4	8	9	9	7	11	9	11	7	7	11	5	8	6	7	11	11	7	9	5	6
4	4	4	6	5	4	5	6	5	4	4	6	5	3	3	4	6	6	3	5	5	5
6	6	8	7	8	9	7	7	8	8	7	9	7	8	7	8	8	8	7	8	7	7
7	6	8	9	7	8	9	7	8	7	7	7	7	8	6	7	8	9	7	7	7	7
5	5	4	5	4	3	4	5	4	4	4	6	4	4	3	4	5	6	3	5	4	4
2	1	3	4	5	7	4	4	3	3	4	4	2	3	4	3	4	2	4	5	2	3
9	9	8	7	8	9	9	7	9	9	7	9	8	8	8	9	8	8	7	8	8	9
6	7	1	6	5	5	9	6	9	6	2	7	6	1	5	6	6	8	2	5	6	6
5	4	4	5	4	5	7	5	7	5	4	5	5	3	4	5	5	7	3	4	5	5
5	5	5	3	3	9	10	4	11	7	5	11	4	5	6	7	3	10	4	4	5	6
5	4	5	4	5	10	4	5	5	4	5	4	5	5	3	4	5	5	4	5	5	4
8	8	7	9	8	5	10	9	10	8	8	9	7	7	7	8	9	10	8	8	7	8
6	6	8	10	11	9	11	9	10	7	7	11	7	8	6	7	10	9	7	9	7	7
6	7	7	11	9	11	10	11	10	7	8	11	6	7	6	7	11	9	8	9	6	6
3	3	3	4	5	4	3	4	4	3	4	4	4	3	4	3	5	4	3	5	4	3
4	5	5	5	4	9	3	5	4	4	5	3	4	5	3	4	4	4	4	6	4	5
7	6	7	9	8	6	11	9	11	6	8	10	2	7	5	6	9	11	8	8	6	7
6	6	4	8	7	7	9	8	8	7	6	7	7	4	6	7	7	8	5	7	7	7
5	5	7	9	8	10	8	7	9	6	7	10	4	7	5	6	9	8	8	9	5	6
8	7	8	7	8	10	9	7	9	9	7	9	8	8	8	9	8	10	7	8	8	9
7	6	4	11	11	9	10	9	11	6	6	10	7	4	5	6	10	10	5	9	7	7
6	7	7	10	11	11	11	10	10	7	8	11	6	7	6	7	10	11	8	11	6	6
4	4	4	4	4	4	6	4	4	5	4	5	4	4	4	5	5	4	3	4	5	4
5	4	8	4	5	9	4	5	5	4	7	4	5	8	3	4	5	6	7	5	5	4
5	5	3	5	4	8	5	5	4	3	4	4	4	3	4	3	4	5	4	4	4	4
6	6	7	10	10	9	9	11	10	7	8	11	7	7	6	7	10	11	8	9	7	7
9	8	6	7	8	3	9	7	10	9	6	9	9	6	8	9	7	9	6	8	9	9
5	4	5	5	5	7	4	5	4	4	5	6	5	5	3	4	5	6	4	5	5	5
5	5	5	8	7	8	9	7	9	6	5	8	4	5	5	6	7	7	4	7	4	6
7	6	2	7	8	2	8	7	9	8	1	9	7	1	7	8	7	9	2	8	7	7
4	5	5	5	4	3	5	5	5	4	5	6	4	5	3	4	5	7	4	4	4	4
6	7	4	7	8	9	10	7	10	6	6	10	6	4	5	6	8	8	5	8	6	7
8	8	8	7	8	9	10	7	10	9	7	9	7	8	8	9	8	10	7	8	7	9
6	6	8	11	10	11	11	11	11	7	7	11	7	8	6	7	10	11	7	10	7	6
7	7	8	7	8	9	10	7	10	8	7	9	6	8	7	8	8	10	7	8	6	8
2	2	4	4	3	1	1	4	2	2	4	2	1	3	1	2	3	2	3	3	2	2
4	4	8	7	8	5	6	7	6	6	7	7	5	8	5	6	7	7	7	8	5	5
7	6	8	7	8	9	9	7	7	7	7	8	7	8	6	7	7	9	7	8	7	7
5	4	4	4	4	8	7	4	6	4	4	6	5	4	3	4	5	8	3	4	5	4
5	5	5	7	8	8	10	7	10	6	5	8	4	5	5	6	8	9	4	8	4	6
9	9	5	7	8	8	9	7	9	9	5	9	8	5	8	9	7	9	4	7	8	9
6	7	8	7	8	10	10	7	9	7	7	8	6	7	6	7	7	9	7	8	6	6
5	4	8	7	8	10	9	7	9	6	9	8	5	9	5	6	8	9	10	8	5	6
6	6	8	8	7	10	10	8	10	7	7	11	7	8	6	7	9	10	7	7	7	7
7	7	5	8	7	9	8	8	10	8	5	9	6	5	7	8	9	8	4	7	6	7
8	8	7	9	8	10	10	9	8	9	8	10	7	7	8	9	9	9	8	8	8	9
5	5	3	4	5	5	6	5	6	5	3	5	4	3	4	5	5	7	4	5	4	5
9	8	4	7	8	9	9	7	10	9	6	9	9	4	8	9	8	9	5	8	9	9
1	1	1	2	1	1	1	2	1	1	2	2	2	1	2	1	2	1	2	1	2	2
6	7	2	1	1	1	9	2	8	7	2	7	6	2	6	7	2	8	1	1	6	6
6	6	8	7	8	7	7	7	7	7	7	8	7	8	6	7	8	7	7	8	7	7
7	6	4	8	9	9	9	8	7	6	5	8	7	4	5	6	9	9	5	7	7	7
4	5	4	4	5	10	5	5	6	5	3	5	4	4	4	5	4	7	3	5	4	4
5	4	5	4	4	1	5	4	4	4	5	4	5	5	3	4	5	5	4	4	5	4
4	4	5	4	4	1	6	4	6	4	5	6	5	5	3	4	5	5	4	4	5	4
5	5	8	4	5	7	7	4	8	4	7	6	4	7	3	4	5	7	8	5	4	4
4	5	5	5	6	6	7	5	7	4	6	6	4	5	3	4	6	5	4	6	4	4
8	8	4	7	8	10	8	7	9	8	6	9	7	4	7	8	8	10	5	8	7	8
2	2	2	2	1	9	1	1	2	2	1	2	1	2	2	1	2	1	1	1	2	1
4	4	3	4	5	1	3	4	4	3	3	4	5	3	4	3	4	3	4	5	5	3
5	4	7	10	10	10	11	9	10	7	7	11	5	7	6	7	10	11	8	10	5	6
5	5	5	3	4	3	3	3	2	3	5	3	4	5	4	3	3	3	4	4	4	4
3	3	3	5	4	3	5	5	4	4	4	4	3	3	3	4	4	4	4	4	4	3
6	7	4	7	8	8	6	7	6	6	6	7	6	4	5	6	7	6	5	8	6	6
8	7	5	7	8	10	11	7	11	9	5	9	8	5	8	9	8	9	4	8	8	9
6	6	8	7	8	3	8	7	9	7	7	8	7	8	6	7	8	8	7	8	7	7
7	7	7	7	8	9	9	7	8	6	8	8	6	7	5	6	7	9	8	8	6	7
4	5	5	4	5	1	4	4	2	4	5	3	4	5	3	4	4	2	4	5	4	4
6	7	4	7	8	11	9	7	9	8	6	9	6	4	7	8	8	10	5	8	6	7
5	4	4	7	8	2	7	7	8	7	6	8	5	4	6	7	8	7	5	8	5	6
7	6	8	9	8	10	10	9	10	7	7	11	7	8	6	7	9	10	7	8	7	7
4	4	7	4	4	6	3	4	4	3	8	3	5	7	4	3	3	2	8	3	5	3
9	9	8	7	8	6	8	7	10	9	7	9	8	8	8	9	7	9	7	8	8	9
1	2	2	2	1	2	1	2	3	1	2	1	1	2	1	2	1	3	2	1	1	1
6	6	5	10	11	10	11	11	11	7	5	11	7	5	6	7	11	10	4	11	7	6
7	7	2	7	8	11	10	7	9	8	1	9	6	2	7	8	7	9	1	8	6	8
4	4	4	5	4	11	5	5	7	5	4	5	5	4	4	5	5	7	3	4	5	5
3	3	5	5	4	3	4	5	4	4	5	3	4	5	3	4	4	4	4	4	4	3
2	2	2	2	1	9	1	2	1	2	2	1	1	2	1	2	2	1	1	1	2	2
5	5	4	5	5	11	6	4	5	5	3	5	4	4	4	5	4	5	3	5	4	4
6	7	5	11	11	11	10	11	10	8	5	10	6	5	7	8	11	11	4	10	6	7
5	4	5	5	4	9	3	5	4	5	5	5	5	5	4	5	5	5	4	4	5	5
8	8	8	10	10	11	11	11	11	9	7	10	7	8	8	9	11	10	7	11	7	9
7	6	5	11	11	11	11	10	11	7	5	11	7	5	6	7	11	11	4	11	7	7
5	5	5	10	11	11	10	11	11	7	5	11	4	5	6	7	11	11	4	10	4	6
4	5	4	6	5	5	5	6	4	4	6	6	4	4	3	4	6	5	5	5	4	4
5	4	3	5	4	10	3	5	4	5	3	5	5	3	4	5	4	4	4	3	5	4
6	6	8	7	8	9	7	7	8	7	7	7	7	8	6	7	7	8	7	8	7	7
4	4	8	7	8	7	8	7	7	4	7	6	5	8	3	4	7	7	7	8	5	3
6	7	4	7	8	11	7	7	8	6	6	7	6	4	5	6	7	6	5	8	6	6
5	5	7	8	8	3	10	9	11	7	8	11	4	7	6	7	10	11	8	9	4	6
1	1	2	1	2	6	3	1	3	1	2	2	2	2	2	1	2	2	1	2	2	2
4	5	4	5	5	10	2	4	2	3	3	3	4	4	4	3	4	1	3	4	4	4
7	7	4	5	6	7	8	5	8	7	4	7	6	4	6	7	6	8	3	6	6	7
6	6	5	1	2	2	11	2	11	7	5	11	7	5	6	7	2	11	4	1	7	6
1	1	2	2	1	5	2	2	2	1	1	1	1	2	1	2	1	2	1	1	2	1
2	1	2	2	1	10	1	2	1	2	1	1	2	2	2	1	1	2	1	1	2	1
5	5	4	3	4	4	2	3	3	4	6	3	4	4	3	4	3	2	5	4	5	4
2	1	2	1	2	6	2	2	1	1	1	1	2	2	2	1	1	1	1	2	2	2
6	7	8	5	6	6	10	6	9	7	7	11	6	8	6	7	6	10	7	6	6	7
1	2	5	4	3	1	2	4	2	2	5	2	1	5	1	2	3	1	4	3	1	2
9	8	4	7	8	10	9	7	10	9	6	9	9	4	8	9	8	11	5	8	9	9
2	2	2	1	1	6	1	1	1	2	1	1	1	2	2	1	2	2	1	1	2	1
7	7	4	7	8	3	9	7	9	6	6	8	6	4	5	6	7	8	5	8	6	7
5	5	8	7	8	2	9	7	9	7	7	8	4	8	6	7	7	10	7	8	4	6
8	7	8	7	8	9	10	7	11	8	7	10	8	8	7	8	8	9	7	8	8	8
1	1	2	2	1	7	1	2	2	1	2	1	2	1	1	2	2	2	2	1	2	1
6	6	7	9	8	5	10	9	9	8	8	9	7	7	7	8	9	10	8	8	7	7
3	4	8	6	5	11	7	6	8	4	7	6	3	8	3	4	6	8	7	5	3	3
4	4	4	5	4	10	4	5	6	5	4	5	5	3	4	5	4	6	3	4	5	5
4	5	4	4	3	2	2	4	3	3	4	3	4	3	4	3	3	2	3	3	4	3
6	7	8	6	5	9	8	6	8	6	7	7	6	8	5	6	6	7	7	5	6	6
3	3	4	4	5	10	5	4	3	3	4	4	4	3	4	3	4	4	3	5	4	3
7	6	5	6	5	8	8	6	7	7	5	7	7	5	6	7	6	9	4	5	7	7
4	4	4	5	4	7	4	5	2	4	4	3	5	3	3	4	4	2	3	4	5	4
5	4	5	4	5	3	5	4	6	5	5	5	5	5	4	5	5	7	4	5	5	4
6	6	7	6	5	1	6	6	5	6	8	6	7	7	5	6	6	5	8	5	7	7
2	1	2	1	1	2	2	2	1	2	1	1	2	1	1	2	2	1	1	1	2	2
5	4	7	7	8	6	6	7	6	6	8	8	5	7	5	6	7	6	8	8	5	6
8	8	8	9	8	9	11	9	9	9	7	9	7	8	8	9	9	9	7	8	7	9
4	4	7	9	8	8	9	9	7	8	8	9	5	7	7	8	9	9	8	8	5	8
6	7	5	10	10	10	11	11	11	7	5	11	6	5	6	7	11	10	4	11	6	6
4	5	2	4	5	3	3	4	2	3	4	3	4	3	4	3	4	1	3	5	4	3
9	9	5	8	7	8	8	8	7	9	5	9	8	5	8	9	8	8	4	7	8	9
7	7	5	8	7	2	7	8	7	6	5	7	6	5	5	6	7	7	4	7	6	7
6	6	3	4	4	3	8	5	8	7	4	6	7	4	6	7	5	6	4	5	7	7
5	5	4	5	5	5	5	5	4	5	4	5	4	4	4	5	5	4	3	4	4	5
5	4	5	8	7	8	8	8	8	7	5	7	5	5	6	7	7	9	4	7	5	6
6	7	8	7	7	9	8	8	7	6	7	7	6	7	5	6	8	9	7	7	6	6
1	2	2	2	1	5	3	1	2	1	2	2	1	2	2	1	2	1	1	1	1	2
3	4	3	5	4	6	2	5	3	4	4	3	3	3	3	4	4	2	4	4	3	3
7	6	5	8	7	8	9	9	7	7	6	7	7	5	6	7	7	8	4	8	7	7
5	5	8	7	8	8	7	9	8	7	7	8	4	7	6	7	7	7	7	7	4	6
7	7	5	7	7	1	9	6	8	8	7	9	6	5	7	8	7	10	5	6	6	8
8	7	4	8	9	10	10	9	8	9	6	10	8	4	8	9	9	9	5	9	8	9
6	6	4	8	7	9	9	8	10	6	6	8	7	4	5	6	7	10	5	7	7	7
7	6	4	7	8	9	11	7	11	7	6	11	7	4	6	7	9	10	5	7	7	7
6	7	7	7	8	10	10	7	9	7	8	8	6	7	6	7	8	8	8	8	6	6
4	4	4	5	4	8	5	5	6	5	3	5	5	4	4	5	4	7	5	4	5	4
5	4	7	7	8	8	9	7	10	6	8	8	5	7	5	6	7	8	8	8	5	6
6	6	7	7	8	10	9	7	8	7	8	8	7	7	6	7	7	8	8	8	7	7
9	8	8	8	7	10	9	8	10	9	7	9	9	8	8	9	9	10	7	7	9	9
6	7	2	2	2	10	11	2	11	7	1	11	6	2	6	7	2	10	1	2	6	6
7	7	8	7	8	8	8	7	7	6	7	8	6	8	5	6	7	7	7	8	6	7
5	4	8	5	5	7	6	6	6	6	7	6	5	8	5	6	6	5	7	6	5	6
6	6	4	5	5	3	4	6	6	7	4	6	7	4	6	7	6	6	3	6	7	7
4	5	5	11	11	11	11	10	11	7	5	11	4	5	6	7	11	11	4	11	4	5
4	4	4	4	4	5	3	3	3	3	4	3	5	3	4	3	3	4	3	4	5	3
2	2	8	3	4	8	1	3	2	2	7	2	1	8	1	2	3	2	7	4	1	1
8	8	1	7	8	10	8	7	8	8	2	9	7	1	7	8	7	9	2	8	7	8
7	6	2	7	8	4	7	7	7	6	2	7	7	2	5	6	7	7	1	8	7	7
8	7	7	7	8	8	7	7	9	9	8	9	8	7	8	9	8	8	8	8	8	9
7	7	5	11	11	11	10	11	10	8	5	10	6	5	7	8	11	11	4	11	6	8
5	4	5	5	4	6	2	5	2	4	5	3	5	5	3	4	4	4	4	4	5	4
3	3	8	5	4	3	5	5	3	4	7	4	4	8	3	4	5	4	7	4	4	3
1	1	8	3	4	1	1	3	1	1	7	2	2	8	1	2	3	2	7	4	2	1
5	5	8	4	5	4	3	5	3	5	7	5	4	8	4	5	5	4	7	5	4	5
4	5	4	4	4	2	3	5	2	3	4	4	4	3	4	3	4	2	4	4	4	4
8	8	7	7	8	9	11	7	10	8	8	9	7	7	7	8	7	11	8	8	7	8
6	7	8	6	5	10	6	6	6	6	7	6	6	8	5	6	6	8	7	5	6	6
2	1	4	3	4	11	3	4	3	2	4	2	2	3	1	2	3	2	3	4	2	2
9	8	8	11	9	10	9	11	10	9	8	10	9	8	8	9	10	10	7	9	8	9
6	6	8	7	6	6	7	8	6	7	7	8	7	7	6	7	8	7	7	7	7	7
5	4	5	8	7	7	6	8	6	7	5	7	5	5	6	7	7	7	4	7	5	6
1	2	8	3	3	7	1	4	2	1	7	2	2	8	2	2	3	2	7	3	1	2
7	6	4	7	8	2	7	7	5	6	6	7	7	4	5	6	7	5	5	8	7	7
6	7	4	6	5	2	6	6	8	7	6	7	6	4	6	7	6	6	5	5	6	7
6	6	4	6	5	6	11	6	11	7	6	11	7	4	6	7	6	11	5	5	7	6
5	5	7	7	8	9	8	7	8	6	8	8	4	7	5	6	8	9	8	8	4	6
2	2	2	1	2	1	1	2	1	1	1	1	1	2	2	2	1	1	1	2	2	1
7	7	5	9	9	8	11	9	10	8	5	10	6	5	7	8	9	11	4	9	6	8
7	6	5	6	6	6	6	7	8	6	6	7	7	5	5	6	7	7	4	7	7	7
2	1	2	1	2	10	1	2	1	2	2	1	2	2	2	2	2	2	1	2	2	1
6	6	7	7	8	2	7	7	7	7	8	8	6	7	6	7	8	9	8	8	7	7
6	7	4	9	8	7	8	8	8	6	5	8	6	4	5	6	8	9	5	7	6	6
5	4	5	5	4	5	4	5	6	7	5	6	5	5	6	7	5	5	4	4	5	6
8	7	8	9	9	10	10	9	10	9	7	10	8	8	8	9	11	10	7	10	8	9
7	7	5	10	10	10	10	11	11	7	5	11	6	5	6	7	11	10	4	10	6	7
8	8	5	11	11	11	11	10	11	8	5	10	7	5	7	8	11	11	4	11	7	8
6	7	7	7	8	8	4	7	5	6	8	6	6	7	5	6	7	6	8	8	6	7
6	6	7	11	11	2	10	11	10	7	8	11	7	7	6	7	11	11	8	10	7	6
7	6	7	9	8	1	10	9	11	7	8	11	7	7	6	7	9	11	8	8	7	7
8	7	4	7	8	9	11	7	10	9	6	9	8	4	8	9	8	9	5	8	8	9
2	2	1	1	2	6	2	1	1	2	2	2	1	1	1	2	2	1	2	2	1	2
5	5	8	7	7	7	8	6	6	7	7	7	4	7	6	7	7	8	8	7	4	6
6	7	8	7	8	7	9	7	7	7	7	8	6	8	6	7	7	9	7	8	6	7
7	7	4	7	8	11	10	7	11	8	6	9	6	4	7	8	8	11	5	8	6	8
6	6	4	7	7	3	7	7	8	6	4	7	7	3	5	6	7	8	3	7	7	6
5	4	5	7	8	3	7	7	7	7	5	7	5	5	6	7	8	5	4	8	5	6
7	6	8	10	9	9	11	9	10	6	7	10	7	8	5	6	10	10	7	11	7	7
6	7	2	2	1	9	10	2	10	7	2	11	6	2	6	7	2	11	2	1	6	7
4	4	8	7	8	11	9	7	10	9	8	9	5	8	8	9	8	10	7	8	5	5
5	5	4	5	5	10	5	5	4	4	4	4	4	4	3	4	5	5	3	5	4	4
6	6	8	9	8	9	11	9	10	6	7	10	7	8	5	6	9	10	7	8	7	6
5	4	4	11	10	11	11	11	11	7	6	11	5	4	6	7	11	10	5	10	5	6
7	7	4	7	8	5	8	7	7	6	6	7	6	4	5	6	7	8	5	8	6	7
1	2	8	3	4	3	3	3	3	1	7	2	2	8	1	2	3	2	7	4	1	2
6	7	5	8	7	9	7	8	9	6	5	8	6	5	5	6	7	7	4	8	6	6
6	6	5	7	7	8	8	6	6	7	5	7	7	5	6	7	8	7	4	7	7	7
2	2	3	4	5	3	4	4	4	2	3	4	1	4	2	2	5	5	3	5	2	1
7	6	7	7	8	8	8	7	7	6	8	7	7	7	5	6	7	7	8	8	7	7
4	4	4	5	5	1	1	5	2	3	4	3	5	3	4	3	4	1	3	5	5	3
5	5	5	8	7	7	6	8	8	7	5	8	4	5	6	7	8	7	4	7	4	6
6	7	5	4	5	7	5	4	6	7	5	6	6	5	6	7	5	6	4	4	6	7
3	3	4	4	3	6	5	4	4	4	6	3	4	4	3	4	3	4	5	3	4	3
6	6	7	7	7	7	7	7	8	6	7	8	7	7	5	6	7	7	8	7	7	6
4	5	4	5	4	6	5	5	5	5	3	5	4	4	4	5	4	5	3	5	4	4
8	8	8	7	8	9	10	7	8	8	8	9	7	8	7	8	8	9	7	8	7	8
4	4	4	7	8	10	9	7	10	9	6	9	4	4	8	9	8	9	5	8	5	3
7	7	5	7	8	10	11	7	10	6	5	10	6	5	5	6	9	10	4	8	6	7
5	4	4	4	5	10	4	4	4	5	4	5	5	3	4	5	4	4	3	5	5	5
5	4	4	6	5	7	7	6	7	6	6	6	5	4	5	6	6	6	5	5	5	6
7	6	8	7	8	9	11	7	10	8	7	9	7	8	7	8	8	11	7	8	7	8
2	2	3	4	5	7	3	4	4	2	4	4	1	3	1	2	4	3	3	5	2	2
6	7	4	7	8	5	6	7	6	7	6	6	6	4	6	7	7	5	5	8	6	6
6	6	8	7	8	8	9	7	8	6	7	9	7	8	5	6	8	8	7	8	7	7
7	7	5	7	8	10	8	7	9	7	5	8	6	5	6	7	7	10	4	8	6	7
5	5	9	5	6	5	8	5	9	7	9	7	4	10	6	7	6	9	10	6	4	6
6	7	4	7	8	10	11	7	10	6	6	9	6	4	5	6	8	9	5	8	6	6
6	6	5	11	11	11	10	10	11	7	5	11	7	5	6	7	11	11	4	11	7	7
1	2	8	4	3	6	1	3	1	2	7	2	1	8	2	2	3	1	7	4	2	1
5	4	4	4	5	9	3	5	2	3	4	3	5	3	4	3	4	3	3	5	5	4
7	6	4	8	7	6	6	8	8	6	5	8	7	4	5	6	8	8	5	7	7	7
5	5	5	7	8	8	7	7	8	7	5	8	4	5	6	7	8	8	4	8	4	6
6	7	5	11	11	2	9	11	10	7	6	11	6	5	6	7	11	11	6	11	6	7
6	6	5	7	8	8	6	8	7	6	5	7	7	5	5	6	7	8	4	8	7	6
7	7	5	7	8	4	10	7	9	6	5	9	6	5	5	6	8	9	4	8	6	7
5	5	9	8	7	8	10	8	10	6	9	9	5	9	5	6	7	8	8	7	5	6
6	7	5	7	8	10	9	7	10	6	5	10	6	5	5	6	8	10	4	8	6	7
6	6	4	7	8	1	5	7	7	7	6	7	7	4	6	7	7	7	5	8	7	6
5	5	8	7	8	9	10	7	9	6	8	8	4	8	5	6	8	10	7	8	4	6
2	1	2	2	1	10	1	2	1	1	1	1	2	1	2	1	1	1	2	2	2	1
7	6	8	10	11	11	10	9	11	6	7	10	7	8	5	6	11	10	7	11	7	7
6	7	4	10	11	10	10	11	11	7	6	11	6	4	6	7	11	11	5	11	6	7
6	7	4	5	6	6	5	5	6	6	6	6	6	4	5	6	6	5	5	6	7	6
5	4	4	7	8	6	8	7	7	7	6	6	5	4	6	7	7	7	5	8	5	6
7	7	7	10	11	5	11	9	11	7	8	11	6	7	6	7	11	11	8	9	6	7
6	6	5	5	6	5	7	5	5	6	5	6	6	5	5	6	6	6	4	6	7	7
6	6	8	7	8	9	9	7	10	6	7	10	7	8	5	6	8	10	7	8	7	6
7	6	5	7	8	8	9	7	10	6	5	10	7	5	5	6	8	10	4	8	7	7
4	4	4	7	8	4	7	7	5	4	6	6	5	4	3	4	7	6	5	8	5	4
5	5	4	4	5	7	7	5	7	5	5	5	4	4	4	5	5	7	5	5	4	4
5	4	5	8	7	7	9	8	8	7	5	8	5	5	6	7	8	8	4	8	5	6
1	2	2	2	1	11	1	2	2	1	2	2	1	1	1	2	2	1	1	1	2	2
6	7	5	5	4	7	6	5	7	6	5	7	6	5	5	6	5	6	4	4	6	6
6	6	8	9	11	11	10	10	9	6	7	10	7	8	5	6	11	10	7	9	7	7
5	5	8	7	8	3	10	7	10	6	7	10	4	8	5	6	8	10	7	8	4	6
7	7	5	7	8	10	9	7	9	6	5	9	6	5	5	6	8	10	4	8	6	7
6	7	7	7	8	11	11	7	9	6	8	10	6	7	5	6	9	9	8	8	6	6
6	6	4	7	8	8	7	7	7	6	6	8	7	4	5	6	7	7	5	8	7	7
5	4	8	7	8	9	8	7	7	6	7	9	5	8	5	6	8	9	7	8	5	6
2	2	2	1	2	6	2	1	1	2	2	1	2	1	1	2	2	2	2	2	2	2
1	1	1	2	1	6	2	2	1	1	1	1	2	2	2	1	1	1	2	1	2	1
7	7	8	7	8	8	10	7	11	7	7	11	6	8	6	7	7	11	7	8	6	7
6	7	8	10	11	10	10	11	11	7	7	11	6	8	6	7	11	10	7	11	6	6
2	1	7	3	4	8	2	3	2	2	8	2	2	7	2	1	3	1	8	4	2	1
4	5	4	3	4	4	5	3	5	5	3	5	4	4	4	5	4	7	3	5	4	5
3	4	5	8	7	4	4	8	5	4	5	6	3	5	3	4	7	5	4	7	3	3
6	6	7	7	8	8	7	8	7	7	7	8	7	7	6	7	8	7	7	8	7	7
7	6	8	7	8	10	11	7	10	6	8	9	7	8	5	6	7	10	7	8	7	7
5	4	8	7	8	9	9	7	10	6	7	10	5	8	5	6	8	11	7	8	5	6
6	7	2	6	5	9	11	6	10	7	1	11	6	2	6	7	6	10	2	5	6	6
6	6	8	11	11	11	10	11	11	6	7	10	7	8	5	6	11	11	7	11	7	7
5	4	5	7	8	8	9	7	8	6	5	9	5	5	5	6	7	9	4	8	5	6
4	4	3	4	5	11	2	4	4	3	4	3	5	4	4	3	4	2	4	5	5	3
7	7	8	9	8	6	8	9	8	6	7	9	6	8	5	6	9	8	7	8	6	7
6	7	7	6	5	7	6	6	6	7	7	7	6	6	6	7	6	8	7	5	6	7
4	5	4	5	6	6	8	5	6	4	6	6	4	4	3	4	6	8	5	6	4	4
6	6	7	7	8	9	11	7	9	6	8	9	6	7	5	6	7	9	8	8	7	6
7	6	8	7	8	8	8	7	8	6	7	7	7	8	5	6	7	7	7	8	7	7
5	5	7	11	10	10	10	9	10	7	8	11	4	7	6	7	11	10	8	11	4	6
6	7	7	10	11	10	10	11	9	7	8	11	6	7	6	7	11	10	8	9	6	7
6	6	7	11	11	11	11	11	11	7	8	11	7	7	6	7	10	11	8	11	7	6
1	2	2	2	2	1	1	1	2	2	1	1	1	2	1	2	1	1	1	1	2	2
5	4	7	7	8	10	9	7	11	6	7	9	5	7	5	6	8	10	8	8	5	6
1	1	5	4	5	3	3	4	4	2	5	4	2	5	2	1	5	4	4	5	2	1
7	7	7	9	8	10	10	9	11	7	8	11	6	7	6	7	9	10	8	8	6	7
3	3	4	5	4	6	5	4	6	4	4	5	4	4	3	4	5	5	3	4	4	3
5	5	4	3	4	10	3	3	2	4	3	3	4	4	3	4	3	3	3	4	4	4
6	7	4	7	8	6	8	7	8	6	6	8	6	4	5	6	8	9	5	8	6	7
6	6	8	8	9	8	9	9	9	6	7	10	7	8	5	6	9	8	7	7	7	6
7	6	8	6	7	9	9	7	9	7	8	7	7	8	6	7	7	8	7	7	7	7
6	7	8	7	8	8	7	7	7	7	7	8	6	7	6	7	8	8	8	8	6	7
7	7	4	7	8	8	6	7	7	6	6	8	6	4	5	6	8	7	5	8	6	7
2	2	1	2	1	10	1	2	1	1	2	1	1	1	2	2	1	1	2	2	2	2
4	4	5	6	5	8	7	6	6	4	5	6	5	5	3	4	6	6	4	5	5	3
4	5	5	6	5	8	8	6	8	4	5	6	4	4	3	4	6	7	5	5	4	4
5	4	5	7	8	7	9	7	9	6	6	7	5	5	5	6	7	9	4	8	5	6
8	7	5	6	7	2	8	8	9	8	5	8	8	5	7	8	7	10	4	6	8	8
6	6	7	8	7	8	7	7	8	6	7	8	7	8	5	6	7	7	8	8	7	7
5	5	4	5	4	5	4	5	3	5	4	5	4	3	4	5	4	4	4	4	4	4
3	3	8	4	5	5	4	5	5	4	7	5	4	8	3	4	5	5	7	5	4	3
5	4	5	4	5	4	4	4	5	5	5	5	5	5	4	5	5	5	4	5	5	5
7	6	8	4	5	4	9	4	9	7	7	11	7	8	6	7	5	10	7	5	7	7
7	7	8	7	7	7	6	7	6	8	7	8	6	6	7	8	7	8	7	6	6	8
4	4	4	6	5	7	7	6	6	4	6	6	5	4	3	4	6	8	5	5	5	4
6	7	8	7	8	9	9	7	9	6	7	8	6	8	5	6	8	8	7	8	6	6
6	6	8	8	7	10	9	8	8	6	8	9	7	8	5	6	9	9	7	7	7	7
8	8	5	7	8	8	9	7	9	8	5	8	7	5	7	8	8	9	4	8	7	8
5	5	4	7	8	7	9	7	7	6	6	8	4	4	5	6	8	9	5	8	4	6
1	2	4	5	4	3	4	5	4	2	4	4	1	4	2	1	4	5	3	4	1	2
2	1	8	4	3	1	1	4	1	1	7	2	2	8	1	2	3	1	7	3	2	1
7	6	8	7	8	4	7	7	8	7	7	8	7	8	6	7	8	6	7	8	7	7
4	5	4	4	5	2	6	4	6	4	4	5	4	3	3	4	5	4	3	5	4	3
5	4	5	5	6	6	6	5	5	4	5	6	5	5	3	4	6	6	4	6	5	4
4	4	2	4	4	3	3	3	4	3	1	3	5	2	4	3	3	3	1	3	5	4
3	4	5	5	4	10	3	4	2	4	5	3	3	5	3	4	4	3	4	4	3	3
1	1	2	1	2	2	2	2	2	2	2	1	2	2	2	1	2	2	1	2	2	1
6	7	8	9	8	7	11	9	11	7	7	11	6	8	6	7	9	11	7	8	6	7
4	5	4	4	3	10	2	4	4	3	6	3	4	4	4	3	3	4	5	3	5	3
7	7	8	9	8	3	11	9	11	6	7	10	6	8	5	6	9	10	7	8	6	7
6	7	4	7	8	7	5	7	5	7	6	7	6	4	6	7	7	7	5	8	6	7
6	7	4	9	8	3	11	9	11	6	6	10	6	4	5	6	9	11	5	8	7	6
7	6	8	6	5	2	7	6	9	6	7	7	7	8	5	6	6	8	7	5	7	7
2	2	5	5	4	6	3	5	3	2	5	4	1	5	2	1	4	3	4	4	2	2
2	1	5	3	4	3	3	3	3	2	5	2	2	5	2	1	3	2	4	3	2	1
6	6	8	7	8	8	6	7	7	7	7	7	7	8	6	7	7	5	7	8	7	7
1	1	5	3	4	4	3	4	3	1	5	2	1	5	2	2	3	3	4	4	1	2
1	1	2	1	2	3	2	5	1	1	1	1	2	2	2	1	2	1	1	2	2	1
2	2	2	2	1	7	1	2	1	2	2	1	1	2	2	1	2	1	1	1	2	2
5	5	7	6	5	3	8	6	6	4	8	6	4	7	3	4	6	6	8	5	4	4
4	5	4	5	4	5	6	5	5	5	4	5	4	4	4	5	4	5	3	4	4	4
3	3	3	5	4	10	3	5	4	4	3	3	4	3	3	4	4	2	3	4	4	3
2	1	5	4	3	1	3	4	3	2	5	2	2	5	2	1	3	1	4	3	2	1
5	4	4	7	8	6	5	7	5	6	5	7	5	4	5	6	7	5	5	8	5	6
7	7	5	5	4	6	6	5	5	7	5	7	6	5	6	7	5	7	4	4	6	7
6	7	8	9	8	10	11	9	11	7	7	11	6	8	6	7	9	11	7	8	6	7
5	5	4	4	3	11	1	4	2	3	6	3	4	4	4	3	3	3	5	3	4	4
4	4	6	5	4	4	5	6	5	4	4	5	5	3	3	4	4	4	4	4	5	4
7	6	8	7	8	11	8	7	8	6	7	9	7	8	5	6	7	9	7	8	7	7
6	6	7	7	7	9	8	7	9	6	9	9	7	9	5	6	7	10	8	6	7	6
6	7	8	9	10	10	9	9	10	7	7	11	6	8	6	7	11	11	7	10	6	7
4	5	5	8	7	7	5	8	6	4	6	6	4	5	3	4	7	7	5	7	4	3
5	4	6	5	4	5	6	6	5	4	6	6	5	5	3	4	6	5	5	5	5	4
7	7	8	7	8	9	8	7	7	6	7	9	6	8	5	6	7	8	7	8	6	7
5	5	4	7	8	11	9	7	10	6	6	10	4	4	5	6	8	10	5	8	4	6
6	6	2	2	1	7	9	2	10	7	2	11	7	2	6	7	1	11	1	1	7	7
1	2	2	2	1	4	1	2	1	1	1	1	1	2	2	2	1	1	1	1	2	2
3	4	4	7	8	7	6	7	4	4	6	6	3	4	3	4	7	4	5	8	4	3
7	6	8	9	8	4	11	9	10	6	7	10	7	8	5	6	9	11	7	8	7	7
6	7	8	10	11	11	10	10	10	7	7	11	6	8	6	7	10	10	7	10	6	7
2	2	4	4	5	4	6	4	5	2	4	4	1	4	2	1	4	5	3	5	2	2
4	4	5	4	5	10	5	4	4	5	5	5	5	5	4	5	5	6	4	5	5	5
4	5	4	4	4	7	3	4	1	4	4	3	4	3	3	4	3	2	3	3	4	4
6	6	8	7	8	3	9	7	8	6	7	8	7	8	5	6	8	8	7	8	7	6
1	2	4	3	4	10	2	4	2	1	3	2	1	4	1	2	3	2	3	4	2	1
4	4	5	4	3	11	2	4	2	3	5	3	5	5	4	3	3	3	4	3	5	3
3	3	8	7	8	6	5	7	5	4	7	6	4	8	3	4	7	6	7	8	4	3
7	7	8	7	8	3	8	7	8	6	7	7	6	8	5	6	7	9	7	8	6	7
6	7	5	8	7	7	7	7	8	7	6	7	6	6	6	7	7	7	5	8	6	7
2	1	2	1	2	7	2	1	2	2	1	1	2	2	2	1	2	1	1	2	2	1
5	4	3	5	4	5	4	5	5	4	3	6	5	4	3	4	5	4	4	5	5	4
4	5	3	6	5	3	4	6	4	4	4	6	4	3	3	4	6	6	4	5	5	3
7	6	8	7	8	2	9	7	7	7	7	8	7	8	6	7	8	8	7	8	7	7
1	2	1	2	1	1	1	2	2	1	2	1	1	1	2	1	2	1	2	1	2	2
2	2	2	2	1	11	1	2	1	2	2	2	1	2	2	1	2	1	1	1	2	2
5	4	5	8	7	5	9	8	9	6	5	9	5	5	5	6	8	9	4	7	5	6
6	6	5	7	8	10	8	7	8	6	5	8	7	5	5	6	7	8	4	8	7	7
4	4	3	4	5	3	8	3	6	4	4	6	5	3	3	4	5	7	4	5	5	4
6	7	4	7	8	10	11	8	11	6	6	10	6	4	5	6	8	11	5	7	6	6
7	6	4	7	8	11	10	7	11	7	6	11	7	4	6	7	8	9	5	8	7	7
1	1	3	4	5	7	4	5	5	2	4	4	2	3	2	1	5	3	4	5	2	1
2	1	2	2	2	6	1	1	2	1	1	2	2	2	2	2	2	3	1	1	2	1
1	1	3	4	5	5	4	5	4	2	4	4	1	3	2	1	4	3	4	4	2	2
3	4	2	6	5	10	6	6	4	4	2	6	3	1	3	4	6	5	2	5	4	3
6	6	8	9	8	7	9	9	10	6	7	10	7	8	5	6	9	10	7	8	7	7
5	4	8	9	8	2	11	9	11	6	7	10	5	8	5	6	9	11	7	8	5	6
5	5	4	4	4	6	7	4	6	4	3	5	4	4	3	4	5	7	3	4	4	4
2	1	2	4	3	11	1	4	2	2	2	2	2	1	2	1	3	3	1	3	2	1
7	6	3	8	7	9	8	8	6	6	4	7	7	3	5	6	7	7	4	7	7	7
4	5	4	5	4	8	4	5	4	5	4	5	4	4	4	5	5	6	3	4	4	4
4	4	5	4	5	4	6	4	6	4	5	5	5	5	3	4	4	6	4	5	5	3
6	7	5	6	5	7	8	6	7	6	6	6	6	4	5	6	6	8	4	5	6	6
6	6	5	5	6	7	6	5	7	6	5	6	7	5	5	6	6	7	4	6	7	7
5	4	5	8	7	9	7	8	8	6	6	9	5	5	5	6	8	9	4	7	5	6
7	6	5	10	11	4	9	10	9	6	5	10	7	5	5	6	11	9	4	11	7	7
5	5	3	3	3	11	2	4	2	4	4	3	4	4	3	4	3	4	3	4	4	4
6	7	2	11	10	7	10	11	11	7	2	11	6	2	6	7	11	10	1	11	6	7
2	1	2	1	1	6	1	1	1	1	2	2	2	1	1	2	2	1	2	1	2	2
4	5	4	4	4	5	4	5	3	3	3	3	5	3	4	3	4	5	4	5	4	4
1	1	2	2	1	7	1	3	1	2	1	1	2	2	2	1	2	1	1	2	2	2
7	6	7	7	8	5	7	7	5	7	8	7	7	7	6	7	7	5	8	8	7	7
6	7	4	6	5	11	6	6	7	6	4	7	6	3	5	6	6	6	3	5	6	6
1	2	5	3	4	7	1	3	1	2	5	2	1	5	2	1	3	2	4	4	2	1
6	6	5	7	8	7	8	7	10	6	6	10	7	5	5	6	8	8	4	8	7	7
3	3	4	5	5	4	4	4	5	4	3	3	4	3	3	4	4	5	4	4	4	3
7	6	7	7	8	11	9	7	9	7	8	7	7	7	6	7	7	9	8	8	7	7
5	4	4	8	7	2	11	8	9	6	5	10	5	4	5	6	8	10	5	7	5	6
6	7	5	6	5	11	5	6	6	6	5	6	6	5	5	6	6	6	4	5	6	7
6	6	1	8	8	7	6	7	7	6	1	7	7	1	5	6	7	6	2	7	7	6
7	6	4	6	5	10	7	6	7	6	3	6	7	5	5	6	6	7	5	5	7	7
5	5	8	7	8	5	7	7	7	6	7	6	4	8	5	6	7	6	7	8	4	6
2	2	3	4	4	3	2	4	3	2	4	4	1	3	2	1	4	3	4	3	2	2
6	7	4	7	8	10	8	7	8	7	6	8	6	4	6	7	8	7	5	8	6	7
2	1	4	4	4	3	3	3	4	2	4	4	2	3	2	1	4	5	4	5	2	1
4	5	7	3	4	2	2	3	3	3	8	3	4	7	4	3	3	2	8	4	4	3
7	6	8	7	8	2	8	7	10	6	7	9	7	8	5	6	7	8	7	8	7	7
5	4	4	4	4	2	3	4	4	4	3	3	5	3	3	4	3	2	3	4	5	4
6	6	7	7	8	5	5	7	5	6	8	6	7	7	5	6	7	5	8	8	7	6
1	1	2	2	1	3	2	2	1	1	2	2	2	1	2	1	2	2	2	1	1	1
4	4	5	5	4	10	1	5	2	3	5	3	5	5	4	3	4	2	4	4	5	4
6	7	5	7	8	8	8	8	7	6	5	9	6	5	5	6	7	9	4	8	6	7
7	6	8	6	5	6	7	6	7	7	7	7	7	8	6	7	6	6	7	5	7	7
5	5	8	7	8	10	8	7	9	6	7	9	4	8	5	6	7	8	7	8	4	6
1	1	2	2	1	10	3	2	1	2	2	2	2	1	2	1	2	3	2	1	2	2
3	4	3	4	5	6	2	5	4	4	4	3	3	3	3	4	4	4	4	5	3	3
6	6	5	7	8	8	6	8	8	6	5	7	7	5	5	6	7	7	4	8	7	7
2	2	2	2	1	8	2	2	1	1	1	1	1	2	1	2	1	1	1	1	2	2
2	1	3	5	4	5	4	4	5	2	4	4	2	3	2	1	5	5	4	4	2	1
6	7	4	7	8	2	7	7	9	6	6	8	6	4	5	6	8	9	5	8	6	6
1	2	2	2	1	9	1	2	1	2	1	1	1	2	2	1	1	2	1	1	2	2
1	1	1	1	1	5	1	1	1	1	2	1	2	1	2	1	2	1	2	2	2	1
2	1	2	1	1	10	2	1	1	2	2	1	1	2	2	1	2	1	1	1	2	1
7	6	7	9	8	4	11	9	11	6	8	10	7	7	5	6	9	11	8	8	7	7
2	1	1	1	1	11	1	2	2	1	2	2	2	1	2	1	2	2	2	1	2	2
1	2	1	1	2	10	1	1	2	1	2	1	1	1	2	2	1	1	1	2	2	1
1	1	2	1	2	8	1	1	1	2	2	1	2	2	2	1	2	2	2	2	2	2
2	2	5	4	5	9	2	4	3	2	5	4	1	5	2	1	5	3	4	5	2	1
5	4	5	5	4	8	4	5	4	3	5	3	5	5	3	4	4	3	4	4	5	4
4	5	5	5	4	7	3	5	4	3	5	4	4	5	3	4	4	4	4	4	4	3
6	6	8	7	8	2	9	7	7	7	7	7	7	8	6	7	7	8	7	8	7	7
5	5	5	5	4	6	5	5	3	5	5	5	4	5	4	5	4	4	4	4	4	5
4	4	3	5	5	9	2	5	2	4	4	3	5	3	3	4	4	2	4	6	5	4
3	3	4	5	4	3	5	5	5	4	3	5	4	5	3	4	4	3	4	4	4	3
2	1	2	1	2	1	2	1	2	1	1	1	2	2	1	1	2	1	1	1	2	2
4	5	5	10	11	10	11	11	11	9	5	11	4	5	8	9	11	11	4	10	4	3
3	3	3	4	3	9	4	4	5	3	4	3	4	3	4	4	3	3	4	3	4	3
7	6	4	4	5	2	11	5	11	9	4	11	7	3	8	9	5	11	4	5	7	7
4	4	5	4	5	4	11	4	10	9	5	11	5	5	8	9	5	11	4	5	5	3
5	4	7	5	6	5	5	5	6	6	7	6	5	6	5	6	6	5	7	6	5	6
6	7	4	6	5	4	7	6	7	6	4	6	6	3	5	6	6	5	3	5	6	7
7	6	4	7	8	1	9	7	8	7	6	8	7	4	6	7	7	9	5	8	7	7
6	6	5	7	8	4	9	7	10	6	5	9	7	5	5	6	8	8	4	8	7	6
6	7	4	8	7	8	9	8	10	6	6	9	6	4	5	6	9	9	5	7	6	7
5	5	4	5	4	10	5	5	5	5	3	5	4	4	4	5	5	4	3	4	4	4
4	4	4	8	7	10	9	9	9	6	5	10	5	4	5	6	9	10	3	7	5	5
7	6	8	8	10	9	11	9	10	8	7	10	7	7	7	8	9	11	7	9	7	8
5	4	8	7	8	8	6	7	7	6	7	8	5	8	5	6	7	7	7	8	5	6
1	1	1	1	1	1	2	1	1	2	2	1	2	1	2	1	2	2	1	1	2	2
2	2	5	7	8	3	9	7	9	9	6	9	1	5	8	9	8	9	4	8	2	2
4	4	4	4	5	4	3	4	5	4	4	5	5	4	3	4	4	3	4	4	5	4
5	5	3	5	4	6	5	5	7	5	4	5	4	3	4	5	5	6	4	4	4	5
3	4	4	5	5	3	5	5	3	4	4	4	4	3	3	4	4	5	4	4	3	3
5	4	5	5	4	6	7	5	5	4	5	5	5	5	3	4	5	5	4	4	5	4
4	5	3	5	4	9	4	5	6	4	3	5	4	3	3	4	4	6	4	4	4	3
1	1	1	1	1	1	1	2	2	2	2	2	2	1	2	1	2	1	1	1	2	2
4	4	4	8	7	11	8	8	9	8	5	8	5	4	7	8	7	7	5	7	5	5
1	2	2	2	1	8	1	2	1	2	1	1	2	2	2	1	1	2	1	2	1	1
2	1	4	3	3	8	1	4	1	2	4	2	2	3	2	1	3	1	3	3	2	2

## Sheet: model
MODEL:
Soc BY AIMSP3 AIMSP6 AIMSP11 AIMSP14 AIMSP19;
Exc BY AIMSP4 AIMSP5 AIMSP8 AIMSP17 AIMSP20;
Sel BY AIMSP1 AIMSP2 AIMSP13 AIMSP21;
Neg BY AIMSP7 AIMSP9 AIMSP12 AIMSP18;
Pos BY AIMSP10 AIMSP15 AIMSP16 AIMSP22;
